# Supplementary material for: Two new species of Desmopachria Babington, 1841 in the D. convexa species group (Coleoptera, Adephaga, Dytiscidae, Hydroporinae, Hyphydrini)
Source: Zookeys. 2020 Apr 1;923:65–77. doi: 10.3897/zookeys.923.47104 (PMC7142161; doi:10.3897/zookeys.923.47104)
Supplement: XML Treatment for Desmopachria convexa [file zookeys.923.47104-treatment1.xml]

<!DOCTYPE tp:taxon-treatment
  PUBLIC "-//TaxonX//DTD Taxonomic Treatment Publishing DTD v0 20100105//EN" "tax-treatment-NSO.dtd">
<tp:taxon-treatment xmlns:tp="http://www.plazi.org/taxpub"><tp:treatment-meta><kwd-group><label>Taxon classification</label><kwd><named-content xmlns:xlink="http://www.w3.org/1999/xlink" content-type="kingdom">Animalia</named-content></kwd><kwd><named-content xmlns:xlink="http://www.w3.org/1999/xlink" content-type="order">Coleoptera</named-content></kwd><kwd><named-content xmlns:xlink="http://www.w3.org/1999/xlink" content-type="family">Dytiscidae</named-content></kwd></kwd-group><mixed-citation publication-type="journal"><person-group><name><surname>Miller</surname><given-names>Kelly B.</given-names></name></person-group><article-title>Two new species of <italic><tp:taxon-name><tp:taxon-name-part taxon-name-part-type="genus" reg="Desmopachria">Desmopachria</tp:taxon-name-part></tp:taxon-name></italic> Babington, 1841 in the <italic><tp:taxon-name><tp:taxon-name-part taxon-name-part-type="genus" reg="Desmopachria">D.</tp:taxon-name-part> <tp:taxon-name-part taxon-name-part-type="species" reg="convexa">convexa</tp:taxon-name-part></tp:taxon-name></italic> species group (<tp:taxon-name><tp:taxon-name-part taxon-name-part-type="order">Coleoptera</tp:taxon-name-part></tp:taxon-name>, <tp:taxon-name><tp:taxon-name-part taxon-name-part-type="suborder">Adephaga</tp:taxon-name-part></tp:taxon-name>, <tp:taxon-name><tp:taxon-name-part taxon-name-part-type="family">Dytiscidae</tp:taxon-name-part></tp:taxon-name>, <tp:taxon-name><tp:taxon-name-part taxon-name-part-type="subfamily">Hydroporinae</tp:taxon-name-part></tp:taxon-name>, <tp:taxon-name><tp:taxon-name-part taxon-name-part-type="tribe">Hyphydrini</tp:taxon-name-part></tp:taxon-name>)</article-title><source>Zookeys</source><day>01</day><month>4</month><year>2020</year><volume>923</volume><fpage>65</fpage><lpage>77</lpage><pub-id pub-id-type="doi">10.3897/zookeys.923.47104</pub-id></mixed-citation></tp:treatment-meta><tp:nomenclature><label>The</label><tp:taxon-name><object-id xmlns:xlink="http://www.w3.org/1999/xlink" content-type="arpha" xlink:type="simple">72B3E65F-87F9-556A-BBEF-581CB3A0DDEF</object-id>
            <tp:taxon-name-part taxon-name-part-type="genus" reg="Desmopachria">Desmopachria</tp:taxon-name-part>
            <tp:taxon-name-part taxon-name-part-type="species" reg="convexa">convexa</tp:taxon-name-part>
          </tp:taxon-name><tp:taxon-authority>group</tp:taxon-authority></tp:nomenclature><tp:treatment-sec sec-type="diagnosis" id="SECID0EVOAC"><title>Diagnosis.</title><p>The <italic><tp:taxon-name><tp:taxon-name-part taxon-name-part-type="genus" reg="Desmopachria">Desmopachria</tp:taxon-name-part> <tp:taxon-name-part taxon-name-part-type="species" reg="convexa">convexa</tp:taxon-name-part></tp:taxon-name></italic> group is characterized in the genus by an articulable subapical process on the male lateral lobe of the aedeagus and the male median lobe either apically bifid (e.g., Fig. <xref ref-type="fig" rid="F2">15</xref>) or trifid (e.g., Fig. <xref ref-type="fig" rid="F2">11</xref>) with the exception of <italic><tp:taxon-name><tp:taxon-name-part taxon-name-part-type="genus" reg="Desmopachria">D.</tp:taxon-name-part> <tp:taxon-name-part taxon-name-part-type="species" reg="pilosa">pilosa</tp:taxon-name-part></tp:taxon-name></italic> Miller (apically simple, Fig. <xref ref-type="fig" rid="F3">52</xref>) and <italic><tp:taxon-name><tp:taxon-name-part taxon-name-part-type="genus" reg="Desmopachria">D.</tp:taxon-name-part> <tp:taxon-name-part taxon-name-part-type="species" reg="majuscula">majuscula</tp:taxon-name-part></tp:taxon-name></italic> Young (seemingly absent, Fig. <xref ref-type="fig" rid="F2">34</xref>). The species are extremely similar to each other in external appearance, though there are some diagnostic variations in size, shape, punctation and coloration. But externally there are often few particularly useful characters for distinguishing closely related species. Males and females are externally extremely similar, as well.</p><p>There are two apparent subgroups in the <italic><tp:taxon-name><tp:taxon-name-part taxon-name-part-type="genus" reg="Desmopachria">D.</tp:taxon-name-part> <tp:taxon-name-part taxon-name-part-type="species" reg="convexa">convexa</tp:taxon-name-part></tp:taxon-name></italic> species group, those with a smaller subapical articulable appendage on the lateral lobe not extending beyond the truncate apex (e.g., Figs <xref ref-type="fig" rid="F1">4</xref>, <xref ref-type="fig" rid="F1">5</xref>) and those with a larger subapical articulable appendage that is leaf-like and extends well beyond the elongate, slender oblique apex of the lateral lobe (e.g., Figs <xref ref-type="fig" rid="F1">9</xref>, <xref ref-type="fig" rid="F1">10</xref>). These are referred to here as the <italic><tp:taxon-name><tp:taxon-name-part taxon-name-part-type="genus" reg="Desmopachria">D.</tp:taxon-name-part> <tp:taxon-name-part taxon-name-part-type="species" reg="convexa-convexa">convexa-convexa</tp:taxon-name-part></tp:taxon-name></italic> subgroup (with the larger subapical articulable appendage) and <italic><tp:taxon-name><tp:taxon-name-part taxon-name-part-type="genus" reg="Desmopachria">D.</tp:taxon-name-part> <tp:taxon-name-part taxon-name-part-type="species" reg="convexa-signata">convexa-signata</tp:taxon-name-part></tp:taxon-name></italic> subgroup (with the smaller subapical articulable lobe). <italic><tp:taxon-name><tp:taxon-name-part taxon-name-part-type="genus" reg="Desmopachria">Desmopachria</tp:taxon-name-part> <tp:taxon-name-part taxon-name-part-type="species" reg="convexa-convexa">convexa-convexa</tp:taxon-name-part></tp:taxon-name></italic> species are found in North and Central America and the Caribbean, and <italic><tp:taxon-name><tp:taxon-name-part taxon-name-part-type="genus" reg="Desmopachria">D.</tp:taxon-name-part> <tp:taxon-name-part taxon-name-part-type="species" reg="convexa-signata">convexa-signata</tp:taxon-name-part></tp:taxon-name></italic> species are found in South America. It is not clear at this time how these two groups might be related to each other or their monophyletic status, but they seem to be well-characterized by the shared articulable appendage of the male lateral lobes which is unique in <italic><tp:taxon-name><tp:taxon-name-part taxon-name-part-type="genus" reg="Desmopachria">Desmopachria</tp:taxon-name-part></tp:taxon-name></italic> and <tp:taxon-name><tp:taxon-name-part taxon-name-part-type="family">Dytiscidae</tp:taxon-name-part></tp:taxon-name> in general.</p></tp:treatment-sec><tp:treatment-sec sec-type="comments" id="SECID0ECDAE"><title>Comments.</title><p>This group corresponds to the <italic><tp:taxon-name><tp:taxon-name-part taxon-name-part-type="genus" reg="Desmopachria">Desmopachria</tp:taxon-name-part> <tp:taxon-name-part taxon-name-part-type="species" reg="convexa-grana">convexa-grana</tp:taxon-name-part></tp:taxon-name></italic> group of <xref ref-type="bibr" rid="B14">Young (1980)</xref>, which he later revised (<xref ref-type="bibr" rid="B15">Young 1981</xref>). Additional new species were described by several investigators (<xref ref-type="bibr" rid="B1">Braga and Ferreira-Jr. 2010</xref>; <xref ref-type="bibr" rid="B10">Miller 2001</xref>; <xref ref-type="bibr" rid="B11">2005</xref>; <xref ref-type="bibr" rid="B16">Young 1990</xref>).</p><p>It is possible that several other described species may belong to this species group including <italic><tp:taxon-name><tp:taxon-name-part taxon-name-part-type="genus" reg="Desmopachria">D.</tp:taxon-name-part> <tp:taxon-name-part taxon-name-part-type="species" reg="attenuata">attenuata</tp:taxon-name-part></tp:taxon-name></italic> Régimbart, 1895 (<xref ref-type="bibr" rid="B14">Young 1980</xref>), <italic><tp:taxon-name><tp:taxon-name-part taxon-name-part-type="genus" reg="Desmopachria">D.</tp:taxon-name-part> <tp:taxon-name-part taxon-name-part-type="species" reg="balfourbrownei">balfourbrownei</tp:taxon-name-part></tp:taxon-name></italic> Young, 1990, <italic><tp:taxon-name><tp:taxon-name-part taxon-name-part-type="genus" reg="Desmopachria">D.</tp:taxon-name-part> <tp:taxon-name-part taxon-name-part-type="species" reg="striga">striga</tp:taxon-name-part></tp:taxon-name></italic> Young, 1990, and <italic><tp:taxon-name><tp:taxon-name-part taxon-name-part-type="genus" reg="Desmopachria">D.</tp:taxon-name-part> <tp:taxon-name-part taxon-name-part-type="species" reg="subfasciata">subfasciata</tp:taxon-name-part></tp:taxon-name></italic> Young, 1990 based on illustrations suggesting the presence of a subapical or apical articulable structure on the lateral lobe (<xref ref-type="bibr" rid="B10">Miller 2001</xref>). These species have not been well-described making the diagnostic characteristics of the group hard to discern. It does not appear that these species correspond with either of the new species described here, however.</p></tp:treatment-sec><tp:treatment-sec><!--Section generated to contain objects referenced in tp:taxon-treatment.--><fig id="F2" position="float" orientation="portrait"><object-id xmlns:xlink="http://www.w3.org/1999/xlink" content-type="doi" xlink:type="simple">10.3897/zookeys.923.47104.figures11-36</object-id><object-id xmlns:xlink="http://www.w3.org/1999/xlink" content-type="arpha" xlink:type="simple">22A9239B-9B47-5ECE-8420-A5D068464376</object-id><label>Figures 11–36.</label><caption><p><italic><tp:taxon-name><tp:taxon-name-part taxon-name-part-type="genus" reg="Desmopachria">Desmopachria</tp:taxon-name-part></tp:taxon-name></italic> species, male genitalia. <bold>11, 12</bold><italic><tp:taxon-name><tp:taxon-name-part taxon-name-part-type="genus" reg="Desmopachria">D.</tp:taxon-name-part> <tp:taxon-name-part taxon-name-part-type="species" reg="aspera">aspera</tp:taxon-name-part></tp:taxon-name></italic><bold>11</bold> dorsal aspect <bold>12</bold> right lateral lobe, right lateral aspect <bold>13, 14</bold><italic><tp:taxon-name><tp:taxon-name-part taxon-name-part-type="genus" reg="Desmopachria">D.</tp:taxon-name-part> <tp:taxon-name-part taxon-name-part-type="species" reg="cenchramis">cenchramis</tp:taxon-name-part></tp:taxon-name></italic><bold>13</bold> dorsal aspect <bold>14</bold> right lateral lobe, right lateral aspect <bold>15–17</bold><italic><tp:taxon-name><tp:taxon-name-part taxon-name-part-type="genus" reg="Desmopachria">D.</tp:taxon-name-part> <tp:taxon-name-part taxon-name-part-type="species" reg="challeti">challeti</tp:taxon-name-part></tp:taxon-name></italic><bold>15</bold> median lobe and right lateral lobe, dorsal aspect <bold>16</bold> median lobe, right lateral aspect <bold>17</bold> right lateral lobe, right lateral aspect <bold>18, 19</bold><italic><tp:taxon-name><tp:taxon-name-part taxon-name-part-type="genus" reg="Desmopachria">D.</tp:taxon-name-part> <tp:taxon-name-part taxon-name-part-type="species" reg="ciruclaris">ciruclaris</tp:taxon-name-part></tp:taxon-name></italic><bold>18</bold> dorsal aspect <bold>19</bold> right lateral lobe, right lateral aspect <bold>20, 21</bold><italic><tp:taxon-name><tp:taxon-name-part taxon-name-part-type="genus" reg="Desmopachria">D.</tp:taxon-name-part> <tp:taxon-name-part taxon-name-part-type="species" reg="aspera">aspera</tp:taxon-name-part></tp:taxon-name></italic><bold>20</bold> dorsal aspect <bold>21</bold> right lateral lobe, right lateral aspect <bold>22, 23</bold><italic><tp:taxon-name><tp:taxon-name-part taxon-name-part-type="genus" reg="Desmopachria">D.</tp:taxon-name-part> <tp:taxon-name-part taxon-name-part-type="species" reg="defloccata">defloccata</tp:taxon-name-part></tp:taxon-name></italic><bold>22</bold> dorsal aspect <bold>23</bold> right lateral lobe, right lateral aspect <bold>24, 25</bold><italic><tp:taxon-name><tp:taxon-name-part taxon-name-part-type="genus" reg="Desmopachria">D.</tp:taxon-name-part> <tp:taxon-name-part taxon-name-part-type="species" reg="glabella">glabella</tp:taxon-name-part></tp:taxon-name></italic><bold>24</bold> dorsal aspect <bold>25</bold> right lateral lobe, right lateral aspect <bold>26, 27</bold><italic><tp:taxon-name><tp:taxon-name-part taxon-name-part-type="genus" reg="Desmopachria">D.</tp:taxon-name-part> <tp:taxon-name-part taxon-name-part-type="species" reg="grana">grana</tp:taxon-name-part></tp:taxon-name></italic><bold>26</bold> dorsal aspect <bold>27</bold> right lateral lobe, right lateral aspect <bold>28, 29</bold><italic><tp:taxon-name><tp:taxon-name-part taxon-name-part-type="genus" reg="Desmopachria">D.</tp:taxon-name-part> <tp:taxon-name-part taxon-name-part-type="species" reg="isthmia">isthmia</tp:taxon-name-part></tp:taxon-name></italic><bold>28</bold> dorsal aspect <bold>29</bold> right lateral lobe, right lateral aspect <bold>30, 31</bold><italic><tp:taxon-name><tp:taxon-name-part taxon-name-part-type="genus" reg="Desmopachria">D.</tp:taxon-name-part> <tp:taxon-name-part taxon-name-part-type="species" reg="laesslei">laesslei</tp:taxon-name-part></tp:taxon-name></italic><bold>30</bold> dorsal aspect <bold>31</bold> right lateral lobe, right lateral aspect <bold>32, 33</bold><italic><tp:taxon-name><tp:taxon-name-part taxon-name-part-type="genus" reg="Desmopachria">D.</tp:taxon-name-part> <tp:taxon-name-part taxon-name-part-type="species" reg="lewisi">lewisi</tp:taxon-name-part></tp:taxon-name></italic><bold>32</bold> dorsal aspect <bold>33</bold> right lateral lobe, right lateral aspect <bold>34</bold><italic><tp:taxon-name><tp:taxon-name-part taxon-name-part-type="genus" reg="Desmopachria">D.</tp:taxon-name-part> <tp:taxon-name-part taxon-name-part-type="species" reg="majuscula">majuscula</tp:taxon-name-part></tp:taxon-name></italic>, dorsal aspect <bold>35, 36</bold><italic><tp:taxon-name><tp:taxon-name-part taxon-name-part-type="genus" reg="Desmopachria">D.</tp:taxon-name-part> <tp:taxon-name-part taxon-name-part-type="species" reg="tarda">tarda</tp:taxon-name-part></tp:taxon-name></italic><bold>35</bold> dorsal aspect <bold>36</bold> right lateral lobe, right lateral aspect. Redrawn from <xref ref-type="bibr" rid="B15">Young (1981)</xref>.</p></caption><graphic xmlns:xlink="http://www.w3.org/1999/xlink" xlink:href="zookeys-923-065-g002.jpg" position="float" orientation="portrait" xlink:type="simple" id="oo_396456.jpg"><uri content-type="original_file" xlink:type="simple">https://binary.pensoft.net/fig/396456</uri></graphic></fig><fig id="F3" position="float" orientation="portrait"><object-id xmlns:xlink="http://www.w3.org/1999/xlink" content-type="doi" xlink:type="simple">10.3897/zookeys.923.47104.figures37-57</object-id><object-id xmlns:xlink="http://www.w3.org/1999/xlink" content-type="arpha" xlink:type="simple">7F8092A1-255B-568E-A012-DF1323BB1109</object-id><label>Figures 37–57.</label><caption><p><italic><tp:taxon-name><tp:taxon-name-part taxon-name-part-type="genus" reg="Desmopachria">Desmopachria</tp:taxon-name-part></tp:taxon-name></italic> species. <bold>37–41</bold><italic><tp:taxon-name><tp:taxon-name-part taxon-name-part-type="genus" reg="Desmopachria">D.</tp:taxon-name-part> <tp:taxon-name-part taxon-name-part-type="species" reg="cavia">cavia</tp:taxon-name-part></tp:taxon-name></italic><bold>37</bold> habitus <bold>38</bold> last abdominal ventrite <bold>39–41</bold> male genitalia <bold>39</bold> male genitalia, dorsal aspect <bold>40</bold> male genitalia, ventral aspect <bold>41</bold> male genitalia, dorsal aspect with coverslip <bold>42–46</bold><italic><tp:taxon-name><tp:taxon-name-part taxon-name-part-type="genus" reg="Desmopachria">D.</tp:taxon-name-part> <tp:taxon-name-part taxon-name-part-type="species" reg="manus">manus</tp:taxon-name-part></tp:taxon-name></italic><bold>42</bold> habitus <bold>43</bold> last abdominal ventrite <bold>44–46</bold> male genitalia <bold>44</bold> male genitalia, dorsal aspect <bold>45</bold> male genitalia, ventral aspect <bold>46</bold> male genitalia, dorsal aspect with coverslip <bold>47–51</bold><italic><tp:taxon-name><tp:taxon-name-part taxon-name-part-type="genus" reg="Desmopachria">D.</tp:taxon-name-part> <tp:taxon-name-part taxon-name-part-type="species" reg="varzeana">varzeana</tp:taxon-name-part></tp:taxon-name></italic><bold>47</bold> habitus <bold>48</bold> last abdominal ventrite <bold>49–51</bold> male genitalia <bold>49</bold> male genitalia, dorsal aspect <bold>50</bold> male genitalia, ventral aspect <bold>51</bold> male genitalia, dorsal aspect with coverslip <bold>52, 53</bold><italic><tp:taxon-name><tp:taxon-name-part taxon-name-part-type="genus" reg="Desmopachria">D.</tp:taxon-name-part> <tp:taxon-name-part taxon-name-part-type="species" reg="pilosa">pilosa</tp:taxon-name-part></tp:taxon-name></italic>, male genitalia <bold>52</bold> dorsal aspect <bold>53</bold> right lateral aspect <bold>54</bold><italic><tp:taxon-name><tp:taxon-name-part taxon-name-part-type="genus" reg="Desmopachria">D.</tp:taxon-name-part> <tp:taxon-name-part taxon-name-part-type="species" reg="signata">signata</tp:taxon-name-part></tp:taxon-name></italic>, male genitalia, dorsal aspect <bold>55–57</bold><italic><tp:taxon-name><tp:taxon-name-part taxon-name-part-type="genus" reg="Desmopachria">D.</tp:taxon-name-part> <tp:taxon-name-part taxon-name-part-type="species" reg="signatoides">signatoides</tp:taxon-name-part></tp:taxon-name></italic>, male genitalia <bold>55</bold> median lobe and left lateral lobe, dorsal aspect <bold>56</bold> median lobe, right lateral aspect <bold>57</bold> right lateral lobe, right lateral aspect. <bold>37–51</bold> Redrawn from <xref ref-type="bibr" rid="B1">Braga and Ferreira-Jr. (2010)</xref><bold>52, 53</bold> redrawn from <xref ref-type="bibr" rid="B11">Miller (2005)</xref><bold>54</bold> redrawn from <xref ref-type="bibr" rid="B16">Young (1990)</xref><bold>55–57</bold> redrawn from <xref ref-type="bibr" rid="B10">Miller (2001)</xref>. Scale bars: 1.0 mm (<bold>37, 42, 47</bold>); 0.5 mm for (<bold>38, 43, 48</bold>).</p></caption><graphic xmlns:xlink="http://www.w3.org/1999/xlink" xlink:href="zookeys-923-065-g003.jpg" position="float" orientation="portrait" xlink:type="simple" id="oo_396457.jpg"><uri content-type="original_file" xlink:type="simple">https://binary.pensoft.net/fig/396457</uri></graphic></fig><fig id="F1" position="float" orientation="portrait"><object-id xmlns:xlink="http://www.w3.org/1999/xlink" content-type="doi" xlink:type="simple">10.3897/zookeys.923.47104.figures1-10</object-id><object-id xmlns:xlink="http://www.w3.org/1999/xlink" content-type="arpha" xlink:type="simple">816BC135-1429-59B6-A550-94D95D5FBEDB</object-id><label>Figures 1–10.</label><caption><p><italic><tp:taxon-name><tp:taxon-name-part taxon-name-part-type="genus" reg="Desmopachria">Desmopachria</tp:taxon-name-part></tp:taxon-name></italic> species. <bold>1–5</bold><italic><tp:taxon-name><tp:taxon-name-part taxon-name-part-type="genus" reg="Desmopachria">D.</tp:taxon-name-part> <tp:taxon-name-part taxon-name-part-type="species" reg="manco">manco</tp:taxon-name-part></tp:taxon-name></italic><bold>1</bold> habitus <bold>2–5</bold> male genitalia <bold>2</bold> male median lobe, right lateral aspect <bold>3</bold> male median lobe, ventral aspect <bold>4</bold> male left lateral lobe, ventral aspect <bold>5</bold> male left lateral lobe, left lateral aspect <bold>6–10</bold><italic><tp:taxon-name><tp:taxon-name-part taxon-name-part-type="genus" reg="Desmopachria">D.</tp:taxon-name-part> <tp:taxon-name-part taxon-name-part-type="species" reg="mortimer">mortimer</tp:taxon-name-part></tp:taxon-name></italic><bold>6</bold> habitus <bold>7–10</bold> male genitalia <bold>7</bold> male median lobe, right lateral aspect <bold>8</bold> male median lobe, ventral aspect <bold>9</bold> male left lateral lobe, ventral aspect <bold>10</bold> male left lateral lobe, left lateral aspect. Scale bars: 1.0 mm (<bold>1, 6</bold>).</p></caption><graphic xmlns:xlink="http://www.w3.org/1999/xlink" xlink:href="zookeys-923-065-g001.jpg" position="float" orientation="portrait" xlink:type="simple" id="oo_396455.jpg"><uri content-type="original_file" xlink:type="simple">https://binary.pensoft.net/fig/396455</uri></graphic></fig></tp:treatment-sec><ref-list><ref id="B15"><mixed-citation xmlns:xlink="http://www.w3.org/1999/xlink" xlink:type="simple"><person-group><name name-style="western"><surname>Young</surname><given-names>FN</given-names></name></person-group> (<year>1981</year>) <article-title>Predaceous water beetles of the genus <italic><tp:taxon-name><tp:taxon-name-part taxon-name-part-type="genus">Desmopachria</tp:taxon-name-part></tp:taxon-name></italic> Babington: the <italic><tp:taxon-name><tp:taxon-name-part taxon-name-part-type="genus"/><tp:taxon-name-part taxon-name-part-type="species">convexa</tp:taxon-name-part></tp:taxon-name>-<tp:taxon-name><tp:taxon-name-part taxon-name-part-type="genus"/><tp:taxon-name-part taxon-name-part-type="species">grana</tp:taxon-name-part></tp:taxon-name></italic> group (<tp:taxon-name><tp:taxon-name-part taxon-name-part-type="order">Coleoptera</tp:taxon-name-part></tp:taxon-name>: <tp:taxon-name><tp:taxon-name-part taxon-name-part-type="family">Dytiscidae</tp:taxon-name-part></tp:taxon-name>).</article-title><source>Occasional Papers of the Florida State Collection of Arthropods</source><volume>2</volume>: <fpage>1</fpage>–<lpage>9</lpage>.</mixed-citation></ref><ref id="B1"><mixed-citation xmlns:xlink="http://www.w3.org/1999/xlink" xlink:type="simple"><person-group><name name-style="western"><surname>Braga</surname><given-names>RB</given-names></name><name name-style="western"><surname>Ferreira Jr</surname><given-names>N</given-names></name></person-group> (<year>2010</year>) <article-title>Four new species of <italic><tp:taxon-name><tp:taxon-name-part taxon-name-part-type="genus">Desmopachria</tp:taxon-name-part></tp:taxon-name></italic> Babington (<tp:taxon-name><tp:taxon-name-part taxon-name-part-type="class">Insecta</tp:taxon-name-part></tp:taxon-name>, <tp:taxon-name><tp:taxon-name-part taxon-name-part-type="order">Coleoptera</tp:taxon-name-part></tp:taxon-name>, <tp:taxon-name><tp:taxon-name-part taxon-name-part-type="family">Dytiscidae</tp:taxon-name-part></tp:taxon-name>) from the Amazon river floodplain.</article-title><source>Zootaxa</source><volume>2415</volume>: <fpage>33</fpage>–<lpage>42</lpage>. <ext-link xlink:type="simple" ext-link-type="doi" xlink:href="10.11646/zootaxa.2415.1.3">https://doi.org/10.11646/zootaxa.2415.1.3</ext-link></mixed-citation></ref><ref id="B11"><mixed-citation xmlns:xlink="http://www.w3.org/1999/xlink" xlink:type="simple"><person-group><name name-style="western"><surname>Miller</surname><given-names>KB</given-names></name></person-group> (<year>2005</year>) <article-title>Four new species of <italic><tp:taxon-name><tp:taxon-name-part taxon-name-part-type="genus">Desmopachria</tp:taxon-name-part></tp:taxon-name></italic> Babington from Peru (<tp:taxon-name><tp:taxon-name-part taxon-name-part-type="order">Coleoptera</tp:taxon-name-part></tp:taxon-name>: <tp:taxon-name><tp:taxon-name-part taxon-name-part-type="family">Dytiscidae</tp:taxon-name-part></tp:taxon-name>).</article-title><source>Zootaxa</source><volume>1059</volume>: <fpage>39</fpage>–<lpage>47</lpage>. <ext-link xlink:type="simple" ext-link-type="doi" xlink:href="10.11646/zootaxa.1059.1.3">https://doi.org/10.11646/zootaxa.1059.1.3</ext-link></mixed-citation></ref><ref id="B16"><mixed-citation xmlns:xlink="http://www.w3.org/1999/xlink" xlink:type="simple"><person-group><name name-style="western"><surname>Young</surname><given-names>FN</given-names></name></person-group> (<year>1990</year>) <article-title>New Neotropical species of <italic><tp:taxon-name><tp:taxon-name-part taxon-name-part-type="genus">Desmopachria</tp:taxon-name-part></tp:taxon-name></italic> (<italic><tp:taxon-name><tp:taxon-name-part taxon-name-part-type="genus">Desmopachria</tp:taxon-name-part></tp:taxon-name></italic> s. str.) Babington (<tp:taxon-name><tp:taxon-name-part taxon-name-part-type="order">Coleoptera</tp:taxon-name-part></tp:taxon-name>: <tp:taxon-name><tp:taxon-name-part taxon-name-part-type="family">Dytiscidae</tp:taxon-name-part></tp:taxon-name>).</article-title><source><tp:taxon-name><tp:taxon-name-part taxon-name-part-type="class">Insecta</tp:taxon-name-part></tp:taxon-name> Mundi</source><volume>4</volume>: <fpage>1</fpage>–<lpage>4</lpage>.</mixed-citation></ref><ref id="B10"><mixed-citation xmlns:xlink="http://www.w3.org/1999/xlink" xlink:type="simple"><person-group><name name-style="western"><surname>Miller</surname><given-names>KB</given-names></name></person-group> (<year>2001</year>) Descriptions of new species of <italic><tp:taxon-name><tp:taxon-name-part taxon-name-part-type="genus">Desmopachria</tp:taxon-name-part></tp:taxon-name></italic> Babington, 1841 (<tp:taxon-name><tp:taxon-name-part taxon-name-part-type="order">Coleoptera</tp:taxon-name-part></tp:taxon-name>: <tp:taxon-name><tp:taxon-name-part taxon-name-part-type="family">Dytiscidae</tp:taxon-name-part></tp:taxon-name>: <tp:taxon-name><tp:taxon-name-part taxon-name-part-type="subfamily">Hydroporinae</tp:taxon-name-part></tp:taxon-name>: <tp:taxon-name><tp:taxon-name-part taxon-name-part-type="tribe">Hyphydrini</tp:taxon-name-part></tp:taxon-name>) with a reassessment of the subgenera and species groups and a synopsis of the species. The Coleopterists Bulletin 55: 219–240. <ext-link xlink:type="simple" ext-link-type="doi" xlink:href="10.1649/0010-065X(2001)055[0219:DONSOD]2.0.CO;2">https://doi.org/10.1649/0010-065X(2001)055[0219:DONSOD]2.0.CO;2</ext-link></mixed-citation></ref><ref id="B14"><mixed-citation xmlns:xlink="http://www.w3.org/1999/xlink" xlink:type="simple"><person-group><name name-style="western"><surname>Young</surname><given-names>FN</given-names></name></person-group> (<year>1980</year>) <article-title>Predaceous water beetles of the genus <italic><tp:taxon-name><tp:taxon-name-part taxon-name-part-type="genus">Desmopachria</tp:taxon-name-part></tp:taxon-name></italic> Babington: the subgenera with descriptions of new taxa (<tp:taxon-name><tp:taxon-name-part taxon-name-part-type="order">Coleoptera</tp:taxon-name-part></tp:taxon-name>: <tp:taxon-name><tp:taxon-name-part taxon-name-part-type="family">Dytiscidae</tp:taxon-name-part></tp:taxon-name>).</article-title><source>Revista de Biologia Tropical</source><volume>28</volume>: <fpage>305</fpage>–<lpage>321</lpage>.</mixed-citation></ref></ref-list></tp:taxon-treatment>
