# Supplementary material for: Two new species of Desmopachria Babington, 1841 in the D. convexa species group (Coleoptera, Adephaga, Dytiscidae, Hydroporinae, Hyphydrini)
Source: Zookeys. 2020 Apr 1;923:65–77. doi: 10.3897/zookeys.923.47104 (PMC7142161; doi:10.3897/zookeys.923.47104)
Supplement: XML Treatment for Desmopachria manco [file zookeys.923.47104-treatment2.xml]

<!DOCTYPE tp:taxon-treatment
  PUBLIC "-//TaxonX//DTD Taxonomic Treatment Publishing DTD v0 20100105//EN" "tax-treatment-NSO.dtd">
<tp:taxon-treatment xmlns:tp="http://www.plazi.org/taxpub"><tp:treatment-meta><kwd-group><label>Taxon classification</label><kwd><named-content xmlns:xlink="http://www.w3.org/1999/xlink" content-type="kingdom">Animalia</named-content></kwd><kwd><named-content xmlns:xlink="http://www.w3.org/1999/xlink" content-type="order">Coleoptera</named-content></kwd><kwd><named-content xmlns:xlink="http://www.w3.org/1999/xlink" content-type="family">Dytiscidae</named-content></kwd></kwd-group><mixed-citation publication-type="journal"><person-group><name><surname>Miller</surname><given-names>Kelly B.</given-names></name></person-group><article-title>Two new species of <italic><tp:taxon-name><tp:taxon-name-part taxon-name-part-type="genus" reg="Desmopachria">Desmopachria</tp:taxon-name-part></tp:taxon-name></italic> Babington, 1841 in the <italic><tp:taxon-name><tp:taxon-name-part taxon-name-part-type="genus" reg="Desmopachria">D.</tp:taxon-name-part> <tp:taxon-name-part taxon-name-part-type="species" reg="convexa">convexa</tp:taxon-name-part></tp:taxon-name></italic> species group (<tp:taxon-name><tp:taxon-name-part taxon-name-part-type="order">Coleoptera</tp:taxon-name-part></tp:taxon-name>, <tp:taxon-name><tp:taxon-name-part taxon-name-part-type="suborder">Adephaga</tp:taxon-name-part></tp:taxon-name>, <tp:taxon-name><tp:taxon-name-part taxon-name-part-type="family">Dytiscidae</tp:taxon-name-part></tp:taxon-name>, <tp:taxon-name><tp:taxon-name-part taxon-name-part-type="subfamily">Hydroporinae</tp:taxon-name-part></tp:taxon-name>, <tp:taxon-name><tp:taxon-name-part taxon-name-part-type="tribe">Hyphydrini</tp:taxon-name-part></tp:taxon-name>)</article-title><source>Zookeys</source><day>01</day><month>4</month><year>2020</year><volume>923</volume><fpage>65</fpage><lpage>77</lpage><pub-id pub-id-type="doi">10.3897/zookeys.923.47104</pub-id></mixed-citation></tp:treatment-meta><tp:nomenclature><tp:taxon-name><object-id xmlns:xlink="http://www.w3.org/1999/xlink" content-type="arpha" xlink:type="simple">9CD65445-421C-5F8C-AE77-9D0522C38D60</object-id>
            <tp:taxon-name-part taxon-name-part-type="genus" reg="Desmopachria">Desmopachria</tp:taxon-name-part>
            <tp:taxon-name-part taxon-name-part-type="species" reg="manco">manco</tp:taxon-name-part>
            <object-id xmlns:xlink="http://www.w3.org/1999/xlink" content-type="zoobank" xlink:type="simple">http://zoobank.org/937F3475-5EDC-4269-B1FB-623F3DC78BC9</object-id>
          </tp:taxon-name><tp:taxon-status xmlns:xlink="http://www.w3.org/1999/xlink" xlink:type="simple">sp. nov.</tp:taxon-status><xref ref-type="fig" rid="F1">Figures 1–5</xref><xref ref-type="fig" rid="F4">, 58</xref></tp:nomenclature><tp:treatment-sec sec-type="type locality" id="SECID0ERHAE"><title>Type locality.</title><p>Guyana, Region IX, Parabara, trail to mines, <named-content xmlns:xlink="http://www.w3.org/1999/xlink" content-type="dwc:verbatimCoordinates" xlink:type="simple"><named-content content-type="geo-json" specific-use="{&#34;type&#34;:&#34;Point&#34;,&#34;coordinates&#34;:[-59.236233,2.084917]}" id="NCID0E1HAE" xlink:type="simple">2°05.095'N, 59°14.174'W</named-content></named-content>, 250m.</p></tp:treatment-sec><tp:treatment-sec sec-type="type material" id="SECID0E6HAE"><title>Type material.</title><p>Holotype in <named-content xmlns:xlink="http://www.w3.org/1999/xlink" content-type="dwc:institutional_code" xlink:type="simple">CSBD</named-content> (currently in <abbrev xmlns:xlink="http://www.w3.org/1999/xlink" xlink:title="University of Kansas Natural History Museum, University of Kansas, Lawrence, Kansas, USA" id="ABBRID0EJIAE" xlink:type="simple">KUNHM</abbrev>, see above), male labeled, “Guyana: Region IX <named-content xmlns:xlink="http://www.w3.org/1999/xlink" content-type="dwc:verbatimCoordinates" xlink:type="simple"><named-content content-type="geo-json" specific-use="{&#34;type&#34;:&#34;Point&#34;,&#34;coordinates&#34;:[-59.236233,2.084917]}" id="NCID0EQIAE" xlink:type="simple">2°05.095'N, 59°14.174'W</named-content></named-content>, 250 m Parabara, Trail to mines detrital pools in forest leg. Short, Isaacs, Salisbury 2.xi.2013; GY13-1102-01A/ SEMC1271259 <abbrev xmlns:xlink="http://www.w3.org/1999/xlink" xlink:title="University of Kansas Natural History Museum, University of Kansas, Lawrence, Kansas, USA" id="ABBRID0EVIAE" xlink:type="simple">KUNHM</abbrev>-ENT/ Holotype <italic><tp:taxon-name><tp:taxon-name-part taxon-name-part-type="genus" reg="Desmopachria">Desmopachria</tp:taxon-name-part> <tp:taxon-name-part taxon-name-part-type="species" reg="manco">manco</tp:taxon-name-part></tp:taxon-name></italic> Miller, 2020 [red label with black line border].” Paratypes, 1 labeled, “Guyana: Region IX <named-content xmlns:xlink="http://www.w3.org/1999/xlink" content-type="dwc:verbatimCoordinates" xlink:type="simple"><named-content content-type="geo-json" specific-use="{&#34;type&#34;:&#34;Point&#34;,&#34;coordinates&#34;:[-59.916717,2.870067]}" id="NCID0EHJAE" xlink:type="simple">2°52.204'N, 59°55.003'W</named-content></named-content>, 124 m nr. Kusad Mts., marshy area leg. Short, Isaacs, Salisbury 27x.2013; GY13-1027-01A/ SEMC1271270 <abbrev xmlns:xlink="http://www.w3.org/1999/xlink" xlink:title="University of Kansas Natural History Museum, University of Kansas, Lawrence, Kansas, USA" id="ABBRID0EMJAE" xlink:type="simple">KUNHM</abbrev>-ENT [barcode label]/ Paratype <italic><tp:taxon-name><tp:taxon-name-part taxon-name-part-type="genus" reg="Desmopachria">Desmopachria</tp:taxon-name-part> <tp:taxon-name-part taxon-name-part-type="species" reg="manco">manco</tp:taxon-name-part></tp:taxon-name></italic> Miller, 2020 [blue label with black line border].”</p><p>The paratype specimen was not dissected but it has the same color pattern, size, and other features as the holotype. It is assigned to this species even though it is from some geographic distance away.</p></tp:treatment-sec><tp:treatment-sec sec-type="diagnosis" id="SECID0E3JAE"><title>Diagnosis.</title><p>This is an extremely small species among <tp:taxon-name><tp:taxon-name-part taxon-name-part-type="family">Dytiscidae</tp:taxon-name-part></tp:taxon-name> and even among <italic><tp:taxon-name><tp:taxon-name-part taxon-name-part-type="genus" reg="Desmopachria">Desmopachria</tp:taxon-name-part></tp:taxon-name></italic> (Fig. <xref ref-type="fig" rid="F1">1</xref>; <abbrev xmlns:xlink="http://www.w3.org/1999/xlink" xlink:title="total length" id="ABBRID0ESKAE" xlink:type="simple">TL</abbrev> = 1.2–1.3 mm). The dorsal diffuse maculae on the elytra are characteristic (Fig. <xref ref-type="fig" rid="F1">1</xref>). The male genitalia include a dispositively diagnostic set of features (Figs <xref ref-type="fig" rid="F1">2–5</xref>) and place the species in the <italic><tp:taxon-name><tp:taxon-name-part taxon-name-part-type="genus" reg="Desmopachria">Desmopachria</tp:taxon-name-part> <tp:taxon-name-part taxon-name-part-type="species" reg="convexa-signata">convexa-signata</tp:taxon-name-part></tp:taxon-name></italic> subgroup (see above). The median lobe is short (Figs <xref ref-type="fig" rid="F1">2</xref>, <xref ref-type="fig" rid="F1">3</xref>). In lateral aspect it is irregular in shape, medially expanded ventrally and with the apical portion slender, short, slightly curved dorsad and apically narrowly rounded (Fig. <xref ref-type="fig" rid="F1">2</xref>). In ventral aspect it is very broad, basally deeply U-shaped, apically deeply bifid, each ramus broad basally, apically narrowed and slightly curved laterad (Fig. <xref ref-type="fig" rid="F1">3</xref>). The lateral lobe in ventral aspect is elongate, broad, of subequal width throughout to a broadly truncate apex, with the subapical articulable lobe small and broad (Fig. <xref ref-type="fig" rid="F1">4</xref>). The lateral lobe in lateral aspect is very broad basally with the apex slender, subapically slightly expanded on the dorsal margin and apically sharply pointed with the subapical articulable process short and slender (Fig. <xref ref-type="fig" rid="F1">5</xref>).</p></tp:treatment-sec><tp:treatment-sec sec-type="description" id="SECID0EBMAE"><title>Description.</title><p><bold><italic>Measurements.</italic></bold><abbrev xmlns:xlink="http://www.w3.org/1999/xlink" xlink:title="total length" id="ABBRID0EMMAE" xlink:type="simple">TL</abbrev> = 1.2–1.3 mm, <abbrev xmlns:xlink="http://www.w3.org/1999/xlink" xlink:title="greatest width across elytra" id="ABBRID0EQMAE" xlink:type="simple">GW</abbrev> = 0.8 mm, PW = 0.7 mm, <abbrev xmlns:xlink="http://www.w3.org/1999/xlink" xlink:title="greatest width of head" id="ABBRID0EUMAE" xlink:type="simple">HW</abbrev> = 0.4–0.5 mm, <abbrev xmlns:xlink="http://www.w3.org/1999/xlink" xlink:title="distance between eyes" id="ABBRID0EYMAE" xlink:type="simple">EW</abbrev> = 0.2 mm, <abbrev xmlns:xlink="http://www.w3.org/1999/xlink" xlink:title="total length" id="ABBRID0E3MAE" xlink:type="simple">TL</abbrev>/<abbrev xmlns:xlink="http://www.w3.org/1999/xlink" xlink:title="greatest width across elytra" id="ABBRID0EANAE" xlink:type="simple">GW</abbrev> = 1.9, <abbrev xmlns:xlink="http://www.w3.org/1999/xlink" xlink:title="greatest width of head" id="ABBRID0EENAE" xlink:type="simple">HW</abbrev>/<abbrev xmlns:xlink="http://www.w3.org/1999/xlink" xlink:title="distance between eyes" id="ABBRID0EINAE" xlink:type="simple">EW</abbrev> = 2.0. Body round, subspherical, lateral margins continuous between pronotum and elytron (Fig. <xref ref-type="fig" rid="F1">1</xref>), dorsoventrally broad.</p><p><bold><italic>Coloration</italic></bold> (Fig. <xref ref-type="fig" rid="F1">1</xref>). Head and pronotum yellow. Elytron orange, with distinct but weakly margined maculae at humeral angle, anterolaterally extending to near suture, lateromedially and apically; surface not iridescent. Ventral surfaces and appendages yellow.</p><p><bold><italic>Sculpture and structure.</italic></bold> Head (Fig. <xref ref-type="fig" rid="F1">1</xref>) broad, anteriorly produced in rounded margin; anterior margin of clypeus margined with conspicuous, continuous, flattened bead; surface of head shiny, very finely and sparsely punctate; eyes large (<abbrev xmlns:xlink="http://www.w3.org/1999/xlink" xlink:title="greatest width of head" id="ABBRID0EGOAE" xlink:type="simple">HW</abbrev>/<abbrev xmlns:xlink="http://www.w3.org/1999/xlink" xlink:title="distance between eyes" id="ABBRID0EKOAE" xlink:type="simple">EW</abbrev> = 1.2–1.4); antennae short, scape and pedicel relatively large and rounded, flagellomere III long and slender, apically expanded, antennomeres IV–X short and broad, lobe at anterodorsal angle, antennomere XI elongate, apically pointed. Pronotum short, lateral margins short, broadly curved with narrow, even bead; surface shiny, nearly impunctate medially, more but sparsely punctate along anterior and posterior margins, punctation variable, fine to course. Elytron moderately broad, laterally broadly curved; surface impunctate. Prosternum extremely short, longitudinally compressed, medially slightly carinate; prosternal process slender anteriorly, with distinctive, small medial tubercle, apically short and broad, concave, apically broadly pointed. Metaventrite broad and evenly smoothly convex medially, surface shiny, impunctate, anteromedially with curved transverse carina between posterior margins of mesocoxal cavities; metaventrite wings extremely slender. Metacoxa with medial portion short, about 1/3 length of metaventrite medially, metacoxal lines distinctly divergent anteriorly; lateral portion of metacoxa extremely large, anteriorly strongly expanded; surface shiny, impunctate, but slightly rugulose medially. Metatrochanter large, longer than ventral margin of metafemur anterior to metatrochanter apex; legs otherwise not noticeably modified. Abdomen with surfaces shiny and smooth, impunctate.</p><p><bold><italic>Male genitalia.</italic></bold> Male median lobe in lateral aspect short, medially somewhat expanded on ventral margin, apically convergent to sharply angulate apex (Fig. <xref ref-type="fig" rid="F1">1</xref>). Median lobe in ventral aspect broad, base in broad “U” shape, apically deeply bifid, each ramus elongate, broad basally, and apically pointed (Fig. <xref ref-type="fig" rid="F1">2</xref>). Lateral lobe in ventral aspect moderately broad, apically gently curved laterad, with apex subtruncate, subapical articulable process oblique and flattened (Fig. <xref ref-type="fig" rid="F1">3</xref>). Lateral lobe in lateral aspect very broad basally, constricted medially, apically slender, slightly and broadly curved dorsad, apex pointed, subapically articulable lobe slender, directed ventrad (Fig. <xref ref-type="fig" rid="F1">4</xref>).</p></tp:treatment-sec><tp:treatment-sec sec-type="etymology" id="SECID0EFPAE"><title>Etymology.</title><p>This species is named <italic><tp:taxon-name><tp:taxon-name-part taxon-name-part-type="genus" reg="Desmopachria"/><tp:taxon-name-part taxon-name-part-type="species" reg="manco">manco</tp:taxon-name-part></tp:taxon-name></italic>, after Manco, the younger bounty hunter in the Sergio Leone film "For a Few Dollars More".</p></tp:treatment-sec><tp:treatment-sec sec-type="distribution" id="SECID0EVPAE"><title>Distribution.</title><p>This species is known from two localities in Guyana, Region IX (Fig. <xref ref-type="fig" rid="F4">58</xref>).</p></tp:treatment-sec><tp:treatment-sec sec-type="habitat" id="SECID0E6PAE"><title>Habitat.</title><p>The type and paratype were collected in “detrital pools” and a “marshy area.”</p><fig id="F1" position="float" orientation="portrait"><object-id xmlns:xlink="http://www.w3.org/1999/xlink" content-type="doi" xlink:type="simple">10.3897/zookeys.923.47104.figures1-10</object-id><object-id xmlns:xlink="http://www.w3.org/1999/xlink" content-type="arpha" xlink:type="simple">816BC135-1429-59B6-A550-94D95D5FBEDB</object-id><label>Figures 1–10.</label><caption><p><italic><tp:taxon-name><tp:taxon-name-part taxon-name-part-type="genus" reg="Desmopachria">Desmopachria</tp:taxon-name-part></tp:taxon-name></italic> species. <bold>1–5</bold><italic><tp:taxon-name><tp:taxon-name-part taxon-name-part-type="genus" reg="Desmopachria">D.</tp:taxon-name-part> <tp:taxon-name-part taxon-name-part-type="species" reg="manco">manco</tp:taxon-name-part></tp:taxon-name></italic><bold>1</bold> habitus <bold>2–5</bold> male genitalia <bold>2</bold> male median lobe, right lateral aspect <bold>3</bold> male median lobe, ventral aspect <bold>4</bold> male left lateral lobe, ventral aspect <bold>5</bold> male left lateral lobe, left lateral aspect <bold>6–10</bold><italic><tp:taxon-name><tp:taxon-name-part taxon-name-part-type="genus" reg="Desmopachria">D.</tp:taxon-name-part> <tp:taxon-name-part taxon-name-part-type="species" reg="mortimer">mortimer</tp:taxon-name-part></tp:taxon-name></italic><bold>6</bold> habitus <bold>7–10</bold> male genitalia <bold>7</bold> male median lobe, right lateral aspect <bold>8</bold> male median lobe, ventral aspect <bold>9</bold> male left lateral lobe, ventral aspect <bold>10</bold> male left lateral lobe, left lateral aspect. Scale bars: 1.0 mm (<bold>1, 6</bold>).</p></caption><graphic xmlns:xlink="http://www.w3.org/1999/xlink" xlink:href="zookeys-923-065-g001.jpg" position="float" orientation="portrait" xlink:type="simple" id="oo_396455.jpg"><uri content-type="original_file" xlink:type="simple">https://binary.pensoft.net/fig/396455</uri></graphic></fig></tp:treatment-sec><tp:treatment-sec><!--Section generated to contain objects referenced in tp:taxon-treatment.--><fig id="F4" position="float" orientation="portrait"><object-id xmlns:xlink="http://www.w3.org/1999/xlink" content-type="doi" xlink:type="simple">10.3897/zookeys.923.47104.figures58-59</object-id><object-id xmlns:xlink="http://www.w3.org/1999/xlink" content-type="arpha" xlink:type="simple">5E2B4937-22FA-5D65-8506-1D3B5E719E00</object-id><label>Figures 58, 59.</label><caption><p><italic><tp:taxon-name><tp:taxon-name-part taxon-name-part-type="genus" reg="Desmopachria">Desmopachria</tp:taxon-name-part></tp:taxon-name></italic> new species, distribution. <bold>58</bold><italic><tp:taxon-name><tp:taxon-name-part taxon-name-part-type="genus" reg="Desmopachria">D.</tp:taxon-name-part> <tp:taxon-name-part taxon-name-part-type="species" reg="manco">manco</tp:taxon-name-part></tp:taxon-name></italic> (South America). <bold>59</bold><italic><tp:taxon-name><tp:taxon-name-part taxon-name-part-type="genus" reg="Desmopachria">D.</tp:taxon-name-part> <tp:taxon-name-part taxon-name-part-type="species" reg="mortimer">mortimer</tp:taxon-name-part></tp:taxon-name></italic> (Central America).</p></caption><graphic xmlns:xlink="http://www.w3.org/1999/xlink" xlink:href="zookeys-923-065-g004.jpg" position="float" orientation="portrait" xlink:type="simple" id="oo_396458.jpg"><uri content-type="original_file" xlink:type="simple">https://binary.pensoft.net/fig/396458</uri></graphic></fig></tp:treatment-sec></tp:taxon-treatment>
