# Supplementary material for: Two new species of Desmopachria Babington, 1841 in the D. convexa species group (Coleoptera, Adephaga, Dytiscidae, Hydroporinae, Hyphydrini)
Source: Zookeys. 2020 Apr 1;923:65–77. doi: 10.3897/zookeys.923.47104 (PMC7142161; doi:10.3897/zookeys.923.47104)
Supplement: XML Treatment for Desmopachria mortimer [file zookeys.923.47104-treatment3.xml]

<!DOCTYPE tp:taxon-treatment
  PUBLIC "-//TaxonX//DTD Taxonomic Treatment Publishing DTD v0 20100105//EN" "tax-treatment-NSO.dtd">
<tp:taxon-treatment xmlns:tp="http://www.plazi.org/taxpub"><tp:treatment-meta><kwd-group><label>Taxon classification</label><kwd><named-content xmlns:xlink="http://www.w3.org/1999/xlink" content-type="kingdom">Animalia</named-content></kwd><kwd><named-content xmlns:xlink="http://www.w3.org/1999/xlink" content-type="order">Coleoptera</named-content></kwd><kwd><named-content xmlns:xlink="http://www.w3.org/1999/xlink" content-type="family">Dytiscidae</named-content></kwd></kwd-group><mixed-citation publication-type="journal"><person-group><name><surname>Miller</surname><given-names>Kelly B.</given-names></name></person-group><article-title>Two new species of <italic><tp:taxon-name><tp:taxon-name-part taxon-name-part-type="genus" reg="Desmopachria">Desmopachria</tp:taxon-name-part></tp:taxon-name></italic> Babington, 1841 in the <italic><tp:taxon-name><tp:taxon-name-part taxon-name-part-type="genus" reg="Desmopachria">D.</tp:taxon-name-part> <tp:taxon-name-part taxon-name-part-type="species" reg="convexa">convexa</tp:taxon-name-part></tp:taxon-name></italic> species group (<tp:taxon-name><tp:taxon-name-part taxon-name-part-type="order">Coleoptera</tp:taxon-name-part></tp:taxon-name>, <tp:taxon-name><tp:taxon-name-part taxon-name-part-type="suborder">Adephaga</tp:taxon-name-part></tp:taxon-name>, <tp:taxon-name><tp:taxon-name-part taxon-name-part-type="family">Dytiscidae</tp:taxon-name-part></tp:taxon-name>, <tp:taxon-name><tp:taxon-name-part taxon-name-part-type="subfamily">Hydroporinae</tp:taxon-name-part></tp:taxon-name>, <tp:taxon-name><tp:taxon-name-part taxon-name-part-type="tribe">Hyphydrini</tp:taxon-name-part></tp:taxon-name>)</article-title><source>Zookeys</source><day>01</day><month>4</month><year>2020</year><volume>923</volume><fpage>65</fpage><lpage>77</lpage><pub-id pub-id-type="doi">10.3897/zookeys.923.47104</pub-id></mixed-citation></tp:treatment-meta><tp:nomenclature><tp:taxon-name><object-id xmlns:xlink="http://www.w3.org/1999/xlink" content-type="arpha" xlink:type="simple">7E6813ED-DB86-5FA6-8860-961EAF78AB06</object-id>
            <tp:taxon-name-part taxon-name-part-type="genus" reg="Desmopachria">Desmopachria</tp:taxon-name-part>
            <tp:taxon-name-part taxon-name-part-type="species" reg="mortimer">mortimer</tp:taxon-name-part>
            <object-id xmlns:xlink="http://www.w3.org/1999/xlink" content-type="zoobank" xlink:type="simple">http://zoobank.org/F8656CD2-3D92-4B2B-94DA-5B04F8F029EC</object-id>
          </tp:taxon-name><tp:taxon-status xmlns:xlink="http://www.w3.org/1999/xlink" xlink:type="simple">sp. nov.</tp:taxon-status><xref ref-type="fig" rid="F1">Figures 6–10</xref><xref ref-type="fig" rid="F4">, 59</xref></tp:nomenclature><tp:treatment-sec sec-type="locality"><title>Type locality.</title><p>Costa Rica, Cartago Province, Tapanti National Park, pasture by Rio Orosi, ca. 1200 m.</p></tp:treatment-sec><tp:treatment-sec sec-type="type material" id="SECID0EAUAE"><title>Type material.</title><p>Holotype in <abbrev xmlns:xlink="http://www.w3.org/1999/xlink" xlink:title="University of Kansas Natural History Museum, University of Kansas, Lawrence, Kansas, USA" id="ABBRID0EGUAE" xlink:type="simple">KUNHM</abbrev>, male labeled, “Costa Rica: Cartago Province Tapanti National Park: 24.v.2006 pasture by Rio Orosi: c. 1200 m leg. A.E.Z. Short, AS-06-043/ SEMC0895195 <abbrev xmlns:xlink="http://www.w3.org/1999/xlink" xlink:title="University of Kansas Natural History Museum, University of Kansas, Lawrence, Kansas, USA" id="ABBRID0EKUAE" xlink:type="simple">KUNHM</abbrev>-ENT/ Holotype <italic><tp:taxon-name><tp:taxon-name-part taxon-name-part-type="genus" reg="Desmopachria">Desmopachria</tp:taxon-name-part> <tp:taxon-name-part taxon-name-part-type="species" reg="mortimer">mortimer</tp:taxon-name-part></tp:taxon-name></italic> Miller, 2020 [red label with black line border].” Paratypes, 41, labeled same as holotype except with different specimen barcode labels (Table <xref ref-type="table" rid="T1">1</xref>) and each with “Paratype <italic><tp:taxon-name><tp:taxon-name-part taxon-name-part-type="genus" reg="Desmopachria">Desmopachria</tp:taxon-name-part> <tp:taxon-name-part taxon-name-part-type="species" reg="mortimer">mortimer</tp:taxon-name-part></tp:taxon-name></italic> Miller, 2020 [blue label with black line border].”</p><table-wrap id="T1" position="float" orientation="portrait"><label>Table 1.</label><caption><p>SEMC museum numbers for <italic><tp:taxon-name><tp:taxon-name-part taxon-name-part-type="genus" reg="Desmopachria">D.</tp:taxon-name-part> <tp:taxon-name-part taxon-name-part-type="species" reg="mortimer">mortimer</tp:taxon-name-part></tp:taxon-name></italic> paratypes.</p></caption><table id="TID0EEUAE" rules="all"><tbody><tr><td rowspan="1" colspan="1">SEMC0895144</td><td rowspan="1" colspan="1">SEMC0895156</td><td rowspan="1" colspan="1">SEMC0895167</td><td rowspan="1" colspan="1">SEMC0895182</td></tr><tr><td rowspan="1" colspan="1">SEMC0895145</td><td rowspan="1" colspan="1">SEMC0895157</td><td rowspan="1" colspan="1">SEMC0895168</td><td rowspan="1" colspan="1">SEMC0895184</td></tr><tr><td rowspan="1" colspan="1">SEMC0895146</td><td rowspan="1" colspan="1">SEMC0895158</td><td rowspan="1" colspan="1">SEMC0895169</td><td rowspan="1" colspan="1">SEMC0895185</td></tr><tr><td rowspan="1" colspan="1">SEMC0895147</td><td rowspan="1" colspan="1">SEMC0895159</td><td rowspan="1" colspan="1">SEMC0895170</td><td rowspan="1" colspan="1">SEMC0895190</td></tr><tr><td rowspan="1" colspan="1">SEMC0895148</td><td rowspan="1" colspan="1">SEMC0895160</td><td rowspan="1" colspan="1">SEMC0895171</td><td rowspan="1" colspan="1">SEMC0895191</td></tr><tr><td rowspan="1" colspan="1">SEMC0895149</td><td rowspan="1" colspan="1">SEMC0895161</td><td rowspan="1" colspan="1">SEMC0895172</td><td rowspan="1" colspan="1">SEMC0895192</td></tr><tr><td rowspan="1" colspan="1">SEMC0895150</td><td rowspan="1" colspan="1">SEMC0895162</td><td rowspan="1" colspan="1">SEMC0895173</td><td rowspan="1" colspan="1">SEMC0895193</td></tr><tr><td rowspan="1" colspan="1">SEMC0895151</td><td rowspan="1" colspan="1">SEMC0895163</td><td rowspan="1" colspan="1">SEMC0895175</td><td rowspan="1" colspan="1">SEMC0895194</td></tr><tr><td rowspan="1" colspan="1">SEMC0895152</td><td rowspan="1" colspan="1">SEMC0895165</td><td rowspan="1" colspan="1">SEMC0895177</td><td rowspan="1" colspan="1">SEMC0895196</td></tr><tr><td rowspan="1" colspan="1">SEMC0895153</td><td rowspan="1" colspan="1">SEMC0895166</td><td rowspan="1" colspan="1">SEMC0895181</td><td rowspan="1" colspan="1">SEMC0895197</td></tr><tr><td rowspan="1" colspan="1">SEMC0895154</td><td rowspan="1" colspan="1"/><td rowspan="1" colspan="1"/><td rowspan="1" colspan="1"/></tr></tbody></table></table-wrap></tp:treatment-sec><tp:treatment-sec sec-type="diagnosis" id="SECID0EP1AE"><title>Diagnosis.</title><p>This is a moderately sized, somewhat elongate species of <italic><tp:taxon-name><tp:taxon-name-part taxon-name-part-type="genus" reg="Desmopachria">Desmopachria</tp:taxon-name-part></tp:taxon-name></italic> (Fig. <xref ref-type="fig" rid="F1">1</xref>; <abbrev xmlns:xlink="http://www.w3.org/1999/xlink" xlink:title="total length" id="ABBRID0EA2AE" xlink:type="simple">TL</abbrev> = 1.7–1.9 mm). The dorsal coloration is characteristic with diffuse darker regions medially and extending laterally onto the surface of the elytron (Fig. <xref ref-type="fig" rid="F1">6</xref>). The shape of the male genitalia is diagnostic (Figs <xref ref-type="fig" rid="F1">7–10</xref>) and place the species in the <italic><tp:taxon-name><tp:taxon-name-part taxon-name-part-type="genus" reg="Desmopachria">Desmopachria</tp:taxon-name-part> <tp:taxon-name-part taxon-name-part-type="species" reg="convexa-convexa">convexa-convexa</tp:taxon-name-part></tp:taxon-name></italic> subgroup (see above). The median lobe is short (Figs <xref ref-type="fig" rid="F1">7</xref>, <xref ref-type="fig" rid="F1">8</xref>), and in lateral aspect it is irregularly broad basally with the apical portion slender, short and curved dorsally to a narrowly rounded apex (Fig. <xref ref-type="fig" rid="F1">7</xref>). In ventral aspect it is very broad, basally broadly U-shaped, apically deeply bifid, with each ramus slender and strongly curved medially (Fig. <xref ref-type="fig" rid="F1">8</xref>). The lateral lobe in ventral aspect is irregularly shaped, broad, with the apex narrowly truncate and with a subapical articulable lobe that extends well beyond the apex of the lateral lobe and is apically acuminate and sharply pointed (Fig. <xref ref-type="fig" rid="F1">9</xref>). The lateral lobe in lateral aspect is very broad basally with the apex slender, elongate, directed dorsad, and with the subapical articulable lobe elongate, curved and apically sharply pointed (Fig. <xref ref-type="fig" rid="F1">10</xref>).</p></tp:treatment-sec><tp:treatment-sec sec-type="description" id="SECID0EP3AE"><title>Description.</title><p><bold><italic>Measurements.</italic></bold><abbrev xmlns:xlink="http://www.w3.org/1999/xlink" xlink:title="total length" id="ABBRID0E13AE" xlink:type="simple">TL</abbrev> = 1.7–1.9 mm, <abbrev xmlns:xlink="http://www.w3.org/1999/xlink" xlink:title="greatest width across elytra" id="ABBRID0E53AE" xlink:type="simple">GW</abbrev> = 1.1–1.2 mm, PW = 0.9–1.0 mm, <abbrev xmlns:xlink="http://www.w3.org/1999/xlink" xlink:title="greatest width of head" id="ABBRID0EC4AE" xlink:type="simple">HW</abbrev> = 0.5–0.6 mm, <abbrev xmlns:xlink="http://www.w3.org/1999/xlink" xlink:title="distance between eyes" id="ABBRID0EG4AE" xlink:type="simple">EW</abbrev> = 0.3–0.4 mm, <abbrev xmlns:xlink="http://www.w3.org/1999/xlink" xlink:title="total length" id="ABBRID0EK4AE" xlink:type="simple">TL</abbrev>/<abbrev xmlns:xlink="http://www.w3.org/1999/xlink" xlink:title="greatest width across elytra" id="ABBRID0EO4AE" xlink:type="simple">GW</abbrev> = 1.5–1.6, <abbrev xmlns:xlink="http://www.w3.org/1999/xlink" xlink:title="greatest width of head" id="ABBRID0ES4AE" xlink:type="simple">HW</abbrev>/<abbrev xmlns:xlink="http://www.w3.org/1999/xlink" xlink:title="distance between eyes" id="ABBRID0EW4AE" xlink:type="simple">EW</abbrev> = 1.2–1.4. Body broad but slightly elongate posteriorly, lateral margins continuous between pronotum and elytron (Fig. <xref ref-type="fig" rid="F1">6</xref>), dorsoventrally broad.</p><p><bold><italic>Coloration</italic></bold> (Fig. <xref ref-type="fig" rid="F1">6</xref>). Head orange, diffusely darker orange posteriorly. Pronotum orange, with darker orange region along posterior margin. Elytron orange, with diffuse, weakly margined darker regions along anteromedial margin, along elytral suture and expanded somewhat onto disc medially; surface not iridescent. Mesoventrite, metacoxa and abdominal ventrites dark orange, other ventral surfaces and appendages lighter orange.</p><p><bold><italic>Sculpture and structure.</italic></bold> Head (Fig. <xref ref-type="fig" rid="F1">6</xref>) broad, anteriorly produced in broadly rounded margin; anterior margin of clypeus margined with conspicuous, continuous narrow bead; surface of head shiny, very finely and sparsely punctate, punctation slightly denser posteriorly; eyes large (<abbrev xmlns:xlink="http://www.w3.org/1999/xlink" xlink:title="greatest width of head" id="ABBRID0EU5AE" xlink:type="simple">HW</abbrev>/<abbrev xmlns:xlink="http://www.w3.org/1999/xlink" xlink:title="distance between eyes" id="ABBRID0EY5AE" xlink:type="simple">EW</abbrev> = 2.0); antennae short, scape and pedicel relatively large and rounded, flagellomere III long and slender, apically expanded, antennomeres IV–X short and broad, lobe at anterodorsal angle, antennomere XI elongate, apically pointed. Pronotum short, lateral margins short, slightly curved with narrow bead, bead wider medially, slightly angulate medially; surface shiny, nearly impunctate medially, more but sparsely punctate along anterior and posterior margins, punctation variable, fine to course. Elytron moderately broad, laterally broadly curved; surface shiny, more coarsely and evenly punctate than pronotum, punctation shallow and indistinct, of variable sizes. Prosternum extremely short, longitudinally compressed, medially slightly carinate; prosternal process slender anteriorly, with distinctive, small medial tubercle, apically short and broad, concave, apically broadly pointed. Metaventrite broad and evenly smoothly convex medially, surface shiny, with very few indistinct punctures, anteromedially with curved transverse carina between posterior margins of mesocoxal cavities; metaventrite wings extremely slender. Metacoxa with medial portion short, less than 1/2 length of metaventrite medially, metacoxal lines distinctly divergent anteriorly; lateral portion of metacoxa extremely large, anteriorly strongly expanded; surface shiny, evenly but shallowly and indistinctly punctate, punctures evenly distributed. Metatrochanter large, longer than ventral margin of metafemur anterior to metatrochanter apex; legs otherwise not noticeably modified. Abdomen with surfaces shiny and smooth, nearly impunctate.</p><p><bold><italic>Male genitalia.</italic></bold> Male median lobe in lateral aspect irregularly shaped, apical portion slender, short, slightly curved dorsad, apically narrowly rounded (Fig. <xref ref-type="fig" rid="F1">7</xref>). Median lobe in ventral aspect very broad, basally U-shaped, apically deeply and broadly bifid, each ramus slender, apically narrowly rounded, gently curved, and convergent medially at apices (Fig. <xref ref-type="fig" rid="F1">8</xref>). Lateral lobe in ventral aspect irregularly shaped, broad, with subapical articulable lobe slender, undulate, apically sharply pointed and elongate, extending well beyond apex of lateral lobe (Fig. <xref ref-type="fig" rid="F1">9</xref>). Lateral lobe in lateral aspect broad basally, apex slender, oblique, directed dorsad, subapical articulable process slender, elongate curved and sharply pointed (Fig. <xref ref-type="fig" rid="F1">10</xref>).</p></tp:treatment-sec><tp:treatment-sec sec-type="etymology" id="SECID0ET6AE"><title>Etymology.</title><p>This species is named <italic><tp:taxon-name><tp:taxon-name-part taxon-name-part-type="genus" reg="Desmopachria"/><tp:taxon-name-part taxon-name-part-type="species" reg="mortimer">mortimer</tp:taxon-name-part></tp:taxon-name></italic>, after Colonel Douglas Mortimer, the older bounty hunter in the film "For a Few Dollars More".</p></tp:treatment-sec><tp:treatment-sec sec-type="distribution" id="SECID0EEAAG"><title>Distribution.</title><p>This species is known only from one locality in Costa Rica, Prov. Cartago (Fig. <xref ref-type="fig" rid="F4">58</xref>).</p></tp:treatment-sec><tp:treatment-sec sec-type="habitat" id="SECID0EOAAG"><title>Habitat.</title><p>The only known habitat information is the type series collected in a “pasture.”</p></tp:treatment-sec><tp:treatment-sec><!--Section generated to contain objects referenced in tp:taxon-treatment.--><fig id="F1" position="float" orientation="portrait"><object-id xmlns:xlink="http://www.w3.org/1999/xlink" content-type="doi" xlink:type="simple">10.3897/zookeys.923.47104.figures1-10</object-id><object-id xmlns:xlink="http://www.w3.org/1999/xlink" content-type="arpha" xlink:type="simple">816BC135-1429-59B6-A550-94D95D5FBEDB</object-id><label>Figures 1–10.</label><caption><p><italic><tp:taxon-name><tp:taxon-name-part taxon-name-part-type="genus" reg="Desmopachria">Desmopachria</tp:taxon-name-part></tp:taxon-name></italic> species. <bold>1–5</bold><italic><tp:taxon-name><tp:taxon-name-part taxon-name-part-type="genus" reg="Desmopachria">D.</tp:taxon-name-part> <tp:taxon-name-part taxon-name-part-type="species" reg="manco">manco</tp:taxon-name-part></tp:taxon-name></italic><bold>1</bold> habitus <bold>2–5</bold> male genitalia <bold>2</bold> male median lobe, right lateral aspect <bold>3</bold> male median lobe, ventral aspect <bold>4</bold> male left lateral lobe, ventral aspect <bold>5</bold> male left lateral lobe, left lateral aspect <bold>6–10</bold><italic><tp:taxon-name><tp:taxon-name-part taxon-name-part-type="genus" reg="Desmopachria">D.</tp:taxon-name-part> <tp:taxon-name-part taxon-name-part-type="species" reg="mortimer">mortimer</tp:taxon-name-part></tp:taxon-name></italic><bold>6</bold> habitus <bold>7–10</bold> male genitalia <bold>7</bold> male median lobe, right lateral aspect <bold>8</bold> male median lobe, ventral aspect <bold>9</bold> male left lateral lobe, ventral aspect <bold>10</bold> male left lateral lobe, left lateral aspect. Scale bars: 1.0 mm (<bold>1, 6</bold>).</p></caption><graphic xmlns:xlink="http://www.w3.org/1999/xlink" xlink:href="zookeys-923-065-g001.jpg" position="float" orientation="portrait" xlink:type="simple" id="oo_396455.jpg"><uri content-type="original_file" xlink:type="simple">https://binary.pensoft.net/fig/396455</uri></graphic></fig><fig id="F4" position="float" orientation="portrait"><object-id xmlns:xlink="http://www.w3.org/1999/xlink" content-type="doi" xlink:type="simple">10.3897/zookeys.923.47104.figures58-59</object-id><object-id xmlns:xlink="http://www.w3.org/1999/xlink" content-type="arpha" xlink:type="simple">5E2B4937-22FA-5D65-8506-1D3B5E719E00</object-id><label>Figures 58, 59.</label><caption><p><italic><tp:taxon-name><tp:taxon-name-part taxon-name-part-type="genus" reg="Desmopachria">Desmopachria</tp:taxon-name-part></tp:taxon-name></italic> new species, distribution. <bold>58</bold><italic><tp:taxon-name><tp:taxon-name-part taxon-name-part-type="genus" reg="Desmopachria">D.</tp:taxon-name-part> <tp:taxon-name-part taxon-name-part-type="species" reg="manco">manco</tp:taxon-name-part></tp:taxon-name></italic> (South America). <bold>59</bold><italic><tp:taxon-name><tp:taxon-name-part taxon-name-part-type="genus" reg="Desmopachria">D.</tp:taxon-name-part> <tp:taxon-name-part taxon-name-part-type="species" reg="mortimer">mortimer</tp:taxon-name-part></tp:taxon-name></italic> (Central America).</p></caption><graphic xmlns:xlink="http://www.w3.org/1999/xlink" xlink:href="zookeys-923-065-g004.jpg" position="float" orientation="portrait" xlink:type="simple" id="oo_396458.jpg"><uri content-type="original_file" xlink:type="simple">https://binary.pensoft.net/fig/396458</uri></graphic></fig></tp:treatment-sec></tp:taxon-treatment>
